# Supplementary material for: Association between Socio-Demographic Factors and Owners’ Beliefs and Attitudes to Pet Cats Fundamental Dietary and Physical Exercise Needs, in City of Belfast
Source: Animals (Basel). 2022 Oct 1;12(19):2645. doi: 10.3390/ani12192645 (PMC9559292; doi:10.3390/ani12192645)
Supplement: Supplementary file 1 [file animals-12-02645-s001.zip]

Archive with 1 entries (1 files):
- animals-1807568-supplementary.pdf
